# Supplementary material for: Cord Blood Platelet Lysate-Loaded Thermo-Sensitive Hydrogels for Potential Treatment of Chronic Skin Wounds
Source: Pharmaceutics. 2024 Nov 11;16(11):1438. doi: 10.3390/pharmaceutics16111438 (PMC11597581; doi:10.3390/pharmaceutics16111438)
Supplement: Supplementary file 1 [file pharmaceutics-16-01438-s001.zip]

Archive with 1 entries (1 files):
- pharmaceutics-3264540-supplementary.pdf
